# Supplementary material for: Loss of Sec-1 Family Domain-Containing 1 (scfd1) Causes Severe Cardiac Defects and Endoplasmic Reticulum Stress in Zebrafish
Source: J Cardiovasc Dev Dis. 2023 Sep 22;10(10):408. doi: 10.3390/jcdd10100408 (PMC10607167; doi:10.3390/jcdd10100408)
Supplement: Supplementary file 1 [file jcdd-10-00408-s001.zip]

Archive with 1 entries (1 files):
- jcdd-2339484-supplementary.pdf
